# Supplementary material for: Er-Miao-Fang Extracts Inhibits Adipose Lipolysis and Reduces Hepatic Gluconeogenesis via Suppression of Inflammation
Source: Front Physiol. 2018 Aug 14;9:1041. doi: 10.3389/fphys.2018.01041 (PMC6102449; doi:10.3389/fphys.2018.01041)
Supplement: Supplementary file 1 [file Data_Sheet_1.ZIP]

Archive with 4 entries (3 files):
- supplementary material/Sup Figure 1.tif
- supplementary material/sup figure 2.tif
- supplementary material/supproting information.docx
- supplementary material/
